# Supplementary material for: Retrieval practice facilitates memory updating by enhancing and differentiating medial prefrontal cortex representations
Source: eLife. 2020 May 18;9:e57023. doi: 10.7554/eLife.57023 (PMC7272192; doi:10.7554/eLife.57023)
Supplement: Figure 1—source data 1. [file elife-57023-fig1-data1.csv]

sub_id	update_cond	rep_id	response_type	proportion
001	retprac	rep1	target	0.30985915492957744
001	retprac	rep2	target	0.4788732394366197
001	retprac	rep3	target	0.5797101449275363
001	retprac	rep1	competitor	0.38028169014084506
001	retprac	rep2	competitor	0.28169014084507044
001	retprac	rep3	competitor	0.2318840579710145
001	retprac	rep1	other	0.30985915492957744
001	retprac	rep2	other	0.23943661971830985
001	retprac	rep3	other	0.18840579710144928
001	restudy	rep1	target	0.9859154929577465
001	restudy	rep2	target	1
001	restudy	rep3	target	1
001	restudy	rep1	competitor	0.014084507042253521
001	restudy	rep2	competitor	0
001	restudy	rep3	competitor	0
001	restudy	rep1	other	0
001	restudy	rep2	other	0
001	restudy	rep3	other	0
002	retprac	rep1	target	0.37142857142857144
002	retprac	rep2	target	0.6197183098591549
002	retprac	rep3	target	0.6805555555555556
002	retprac	rep1	competitor	0.42857142857142855
002	retprac	rep2	competitor	0.18309859154929578
002	retprac	rep3	competitor	0.18055555555555555
002	retprac	rep1	other	0.2
002	retprac	rep2	other	0.19718309859154928
002	retprac	rep3	other	0.1388888888888889
002	restudy	rep1	target	0.9577464788732394
002	restudy	rep2	target	1
002	restudy	rep3	target	0.9861111111111112
002	restudy	rep1	competitor	0.014084507042253521
002	restudy	rep2	competitor	0
002	restudy	rep3	competitor	0
002	restudy	rep1	other	0.028169014084507043
002	restudy	rep2	other	0
002	restudy	rep3	other	0.013888888888888888
003	retprac	rep1	target	0.34285714285714286
003	retprac	rep2	target	0.6231884057971014
003	retprac	rep3	target	0.855072463768116
003	retprac	rep1	competitor	0.3
003	retprac	rep2	competitor	0.2318840579710145
003	retprac	rep3	competitor	0.08695652173913043
003	retprac	rep1	other	0.35714285714285715
003	retprac	rep2	other	0.14492753623188406
003	retprac	rep3	other	0.057971014492753624
003	restudy	rep1	target	1
003	restudy	rep2	target	1
003	restudy	rep3	target	1
003	restudy	rep1	competitor	0
003	restudy	rep2	competitor	0
003	restudy	rep3	competitor	0
003	restudy	rep1	other	0
003	restudy	rep2	other	0
003	restudy	rep3	other	0
004	retprac	rep1	target	0.36619718309859156
004	retprac	rep2	target	0.5833333333333334
004	retprac	rep3	target	0.7083333333333334
004	retprac	rep1	competitor	0.2676056338028169
004	retprac	rep2	competitor	0.2222222222222222
004	retprac	rep3	competitor	0.125
004	retprac	rep1	other	0.36619718309859156
004	retprac	rep2	other	0.19444444444444445
004	retprac	rep3	other	0.16666666666666666
004	restudy	rep1	target	1
004	restudy	rep2	target	0.9861111111111112
004	restudy	rep3	target	1
004	restudy	rep1	competitor	0
004	restudy	rep2	competitor	0
004	restudy	rep3	competitor	0
004	restudy	rep1	other	0
004	restudy	rep2	other	0.013888888888888888
004	restudy	rep3	other	0
005	retprac	rep1	target	0.47058823529411764
005	retprac	rep2	target	0.696969696969697
005	retprac	rep3	target	0.7571428571428571
005	retprac	rep1	competitor	0.27941176470588236
005	retprac	rep2	competitor	0.16666666666666666
005	retprac	rep3	competitor	0.12857142857142856
005	retprac	rep1	other	0.25
005	retprac	rep2	other	0.13636363636363635
005	retprac	rep3	other	0.11428571428571428
005	restudy	rep1	target	0.9861111111111112
005	restudy	rep2	target	0.9722222222222222
005	restudy	rep3	target	1
005	restudy	rep1	competitor	0
005	restudy	rep2	competitor	0.013888888888888888
005	restudy	rep3	competitor	0
005	restudy	rep1	other	0.013888888888888888
005	restudy	rep2	other	0.013888888888888888
005	restudy	rep3	other	0
006	retprac	rep1	target	0.4166666666666667
006	retprac	rep2	target	0.5714285714285714
006	retprac	rep3	target	0.6944444444444444
006	retprac	rep1	competitor	0.23333333333333334
006	retprac	rep2	competitor	0.2
006	retprac	rep3	competitor	0.1111111111111111
006	retprac	rep1	other	0.35
006	retprac	rep2	other	0.22857142857142856
006	retprac	rep3	other	0.19444444444444445
006	restudy	rep1	target	1
006	restudy	rep2	target	0.9861111111111112
006	restudy	rep3	target	1
006	restudy	rep1	competitor	0
006	restudy	rep2	competitor	0.013888888888888888
006	restudy	rep3	competitor	0
006	restudy	rep1	other	0
006	restudy	rep2	other	0
006	restudy	rep3	other	0
007	retprac	rep1	target	0.46511627906976744
007	retprac	rep2	target	0.5538461538461539
007	retprac	rep3	target	0.6774193548387096
007	retprac	rep1	competitor	0.27906976744186046
007	retprac	rep2	competitor	0.2923076923076923
007	retprac	rep3	competitor	0.1774193548387097
007	retprac	rep1	other	0.2558139534883721
007	retprac	rep2	other	0.15384615384615385
007	retprac	rep3	other	0.14516129032258066
007	restudy	rep1	target	1
007	restudy	rep2	target	0.9855072463768116
007	restudy	rep3	target	1
007	restudy	rep1	competitor	0
007	restudy	rep2	competitor	0.014492753623188406
007	restudy	rep3	competitor	0
007	restudy	rep1	other	0
007	restudy	rep2	other	0
007	restudy	rep3	other	0
008	retprac	rep1	target	0.38028169014084506
008	retprac	rep2	target	0.7746478873239436
008	retprac	rep3	target	0.9142857142857143
008	retprac	rep1	competitor	0.323943661971831
008	retprac	rep2	competitor	0.15492957746478872
008	retprac	rep3	competitor	0.07142857142857142
008	retprac	rep1	other	0.29577464788732394
008	retprac	rep2	other	0.07042253521126761
008	retprac	rep3	other	0.014285714285714285
008	restudy	rep1	target	0.9855072463768116
008	restudy	rep2	target	1
008	restudy	rep3	target	0.9848484848484849
008	restudy	rep1	competitor	0.014492753623188406
008	restudy	rep2	competitor	0
008	restudy	rep3	competitor	0.015151515151515152
008	restudy	rep1	other	0
008	restudy	rep2	other	0
008	restudy	rep3	other	0
009	retprac	rep1	target	0.38571428571428573
009	retprac	rep2	target	0.6714285714285714
009	retprac	rep3	target	0.7571428571428571
009	retprac	rep1	competitor	0.32857142857142857
009	retprac	rep2	competitor	0.11428571428571428
009	retprac	rep3	competitor	0.12857142857142856
009	retprac	rep1	other	0.2857142857142857
009	retprac	rep2	other	0.21428571428571427
009	retprac	rep3	other	0.11428571428571428
009	restudy	rep1	target	0.9583333333333334
009	restudy	rep2	target	1
009	restudy	rep3	target	1
009	restudy	rep1	competitor	0.041666666666666664
009	restudy	rep2	competitor	0
009	restudy	rep3	competitor	0
009	restudy	rep1	other	0
009	restudy	rep2	other	0
009	restudy	rep3	other	0
010	retprac	rep1	target	0.3055555555555556
010	retprac	rep2	target	0.43661971830985913
010	retprac	rep3	target	0.6521739130434783
010	retprac	rep1	competitor	0.4305555555555556
010	retprac	rep2	competitor	0.19718309859154928
010	retprac	rep3	competitor	0.2028985507246377
010	retprac	rep1	other	0.2638888888888889
010	retprac	rep2	other	0.36619718309859156
010	retprac	rep3	other	0.14492753623188406
010	restudy	rep1	target	0.9861111111111112
010	restudy	rep2	target	1
010	restudy	rep3	target	1
010	restudy	rep1	competitor	0
010	restudy	rep2	competitor	0
010	restudy	rep3	competitor	0
010	restudy	rep1	other	0.013888888888888888
010	restudy	rep2	other	0
010	restudy	rep3	other	0
011	retprac	rep1	target	0.27941176470588236
011	retprac	rep2	target	0.4
011	retprac	rep3	target	0.5735294117647058
011	retprac	rep1	competitor	0.3235294117647059
011	retprac	rep2	competitor	0.38461538461538464
011	retprac	rep3	competitor	0.25
011	retprac	rep1	other	0.39705882352941174
011	retprac	rep2	other	0.2153846153846154
011	retprac	rep3	other	0.17647058823529413
011	restudy	rep1	target	0.9166666666666666
011	restudy	rep2	target	0.9857142857142858
011	restudy	rep3	target	0.9436619718309859
011	restudy	rep1	competitor	0.041666666666666664
011	restudy	rep2	competitor	0.014285714285714285
011	restudy	rep3	competitor	0.04225352112676056
011	restudy	rep1	other	0.041666666666666664
011	restudy	rep2	other	0
011	restudy	rep3	other	0.014084507042253521
012	retprac	rep1	target	0.3283582089552239
012	retprac	rep2	target	0.5857142857142857
012	retprac	rep3	target	0.7681159420289855
012	retprac	rep1	competitor	0.2835820895522388
012	retprac	rep2	competitor	0.18571428571428572
012	retprac	rep3	competitor	0.14492753623188406
012	retprac	rep1	other	0.3880597014925373
012	retprac	rep2	other	0.22857142857142856
012	retprac	rep3	other	0.08695652173913043
012	restudy	rep1	target	1
012	restudy	rep2	target	1
012	restudy	rep3	target	1
012	restudy	rep1	competitor	0
012	restudy	rep2	competitor	0
012	restudy	rep3	competitor	0
012	restudy	rep1	other	0
012	restudy	rep2	other	0
012	restudy	rep3	other	0
013	retprac	rep1	target	0.35294117647058826
013	retprac	rep2	target	0.5970149253731343
013	retprac	rep3	target	0.7647058823529411
013	retprac	rep1	competitor	0.20588235294117646
013	retprac	rep2	competitor	0.23880597014925373
013	retprac	rep3	competitor	0.07352941176470588
013	retprac	rep1	other	0.4411764705882353
013	retprac	rep2	other	0.16417910447761194
013	retprac	rep3	other	0.16176470588235295
013	restudy	rep1	target	1
013	restudy	rep2	target	0.9710144927536232
013	restudy	rep3	target	0.9852941176470589
013	restudy	rep1	competitor	0
013	restudy	rep2	competitor	0.014492753623188406
013	restudy	rep3	competitor	0.014705882352941176
013	restudy	rep1	other	0
013	restudy	rep2	other	0.014492753623188406
013	restudy	rep3	other	0
014	retprac	rep1	target	0.4264705882352941
014	retprac	rep2	target	0.6944444444444444
014	retprac	rep3	target	0.6714285714285714
014	retprac	rep1	competitor	0.27941176470588236
014	retprac	rep2	competitor	0.1527777777777778
014	retprac	rep3	competitor	0.17142857142857143
014	retprac	rep1	other	0.29411764705882354
014	retprac	rep2	other	0.1527777777777778
014	retprac	rep3	other	0.15714285714285714
014	restudy	rep1	target	1
014	restudy	rep2	target	0.9857142857142858
014	restudy	rep3	target	1
014	restudy	rep1	competitor	0
014	restudy	rep2	competitor	0
014	restudy	rep3	competitor	0
014	restudy	rep1	other	0
014	restudy	rep2	other	0.014285714285714285
014	restudy	rep3	other	0
015	retprac	rep1	target	0.4583333333333333
015	retprac	rep2	target	0.5416666666666666
015	retprac	rep3	target	0.647887323943662
015	retprac	rep1	competitor	0.3333333333333333
015	retprac	rep2	competitor	0.2638888888888889
015	retprac	rep3	competitor	0.1267605633802817
015	retprac	rep1	other	0.20833333333333334
015	retprac	rep2	other	0.19444444444444445
015	retprac	rep3	other	0.22535211267605634
015	restudy	rep1	target	1
015	restudy	rep2	target	1
015	restudy	rep3	target	0.9861111111111112
015	restudy	rep1	competitor	0
015	restudy	rep2	competitor	0
015	restudy	rep3	competitor	0
015	restudy	rep1	other	0
015	restudy	rep2	other	0
015	restudy	rep3	other	0.013888888888888888
016	retprac	rep1	target	0.24489795918367346
016	retprac	rep2	target	0.7
016	retprac	rep3	target	0.859375
016	retprac	rep1	competitor	0.5306122448979592
016	retprac	rep2	competitor	0.15
016	retprac	rep3	competitor	0.09375
016	retprac	rep1	other	0.22448979591836735
016	retprac	rep2	other	0.15
016	retprac	rep3	other	0.046875
016	restudy	rep1	target	1
016	restudy	rep2	target	0.9436619718309859
016	restudy	rep3	target	0.9577464788732394
016	restudy	rep1	competitor	0
016	restudy	rep2	competitor	0.014084507042253521
016	restudy	rep3	competitor	0.028169014084507043
016	restudy	rep1	other	0
016	restudy	rep2	other	0.04225352112676056
016	restudy	rep3	other	0.014084507042253521
017	retprac	rep1	target	0.288135593220339
017	retprac	rep2	target	0.6571428571428571
017	retprac	rep3	target	0.8309859154929577
017	retprac	rep1	competitor	0.5084745762711864
017	retprac	rep2	competitor	0.11428571428571428
017	retprac	rep3	competitor	0.09859154929577464
017	retprac	rep1	other	0.2033898305084746
017	retprac	rep2	other	0.22857142857142856
017	retprac	rep3	other	0.07042253521126761
017	restudy	rep1	target	1
017	restudy	rep2	target	1
017	restudy	rep3	target	1
017	restudy	rep1	competitor	0
017	restudy	rep2	competitor	0
017	restudy	rep3	competitor	0
017	restudy	rep1	other	0
017	restudy	rep2	other	0
017	restudy	rep3	other	0
018	retprac	rep1	target	0.39705882352941174
018	retprac	rep2	target	0.5441176470588235
018	retprac	rep3	target	0.7183098591549296
018	retprac	rep1	competitor	0.3382352941176471
018	retprac	rep2	competitor	0.20588235294117646
018	retprac	rep3	competitor	0.19718309859154928
018	retprac	rep1	other	0.2647058823529412
018	retprac	rep2	other	0.25
018	retprac	rep3	other	0.08450704225352113
018	restudy	rep1	target	0.9846153846153847
018	restudy	rep2	target	1
018	restudy	rep3	target	1
018	restudy	rep1	competitor	0.015384615384615385
018	restudy	rep2	competitor	0
018	restudy	rep3	competitor	0
018	restudy	rep1	other	0
018	restudy	rep2	other	0
018	restudy	rep3	other	0
019	retprac	rep1	target	0.2318840579710145
019	retprac	rep2	target	0.5303030303030303
019	retprac	rep3	target	0.6811594202898551
019	retprac	rep1	competitor	0.4057971014492754
019	retprac	rep2	competitor	0.25757575757575757
019	retprac	rep3	competitor	0.17391304347826086
019	retprac	rep1	other	0.36231884057971014
019	retprac	rep2	other	0.21212121212121213
019	retprac	rep3	other	0.14492753623188406
019	restudy	rep1	target	1
019	restudy	rep2	target	1
019	restudy	rep3	target	1
019	restudy	rep1	competitor	0
019	restudy	rep2	competitor	0
019	restudy	rep3	competitor	0
019	restudy	rep1	other	0
019	restudy	rep2	other	0
019	restudy	rep3	other	0
