# Supplementary material for: Retrieval practice facilitates memory updating by enhancing and differentiating medial prefrontal cortex representations
Source: eLife. 2020 May 18;9:e57023. doi: 10.7554/eLife.57023 (PMC7272192; doi:10.7554/eLife.57023)
Supplement: Figure 2—source data 1. [file elife-57023-fig2-data1.csv]

sub_id	task_id	test_order	update_cond	response_type	proportion
201901	A-C test	A-C first	retprac	target	0.4305555555555556
201901	A-C test	A-C first	retprac	competitor	0.3611111111111111
201901	A-C test	A-C first	retprac	other	0.20833333333333334
201901	A-C test	A-C first	restudy	target	0.4027777777777778
201901	A-C test	A-C first	restudy	competitor	0.5138888888888888
201901	A-C test	A-C first	restudy	other	0.08333333333333333
201901	A-B test	A-C first	retprac	target	0.36231884057971014
201901	A-B test	A-C first	retprac	competitor	0.3333333333333333
201901	A-B test	A-C first	retprac	other	0.30434782608695654
201901	A-B test	A-C first	restudy	target	0.30434782608695654
201901	A-B test	A-C first	restudy	competitor	0.3188405797101449
201901	A-B test	A-C first	restudy	other	0.37681159420289856
201902	A-C test	A-C first	retprac	target	0.34328358208955223
201902	A-C test	A-C first	retprac	competitor	0.417910447761194
201902	A-C test	A-C first	retprac	other	0.23880597014925373
201902	A-C test	A-C first	restudy	target	0.265625
201902	A-C test	A-C first	restudy	competitor	0.3125
201902	A-C test	A-C first	restudy	other	0.421875
201902	A-B test	A-C first	retprac	target	0.352112676056338
201902	A-B test	A-C first	retprac	competitor	0.36619718309859156
201902	A-B test	A-C first	retprac	other	0.28169014084507044
201902	A-B test	A-C first	restudy	target	0.2222222222222222
201902	A-B test	A-C first	restudy	competitor	0.5
201902	A-B test	A-C first	restudy	other	0.2777777777777778
201903	A-C test	A-C first	retprac	target	0.7222222222222222
201903	A-C test	A-C first	retprac	competitor	0.18055555555555555
201903	A-C test	A-C first	retprac	other	0.09722222222222222
201903	A-C test	A-C first	restudy	target	0.5285714285714286
201903	A-C test	A-C first	restudy	competitor	0.2714285714285714
201903	A-C test	A-C first	restudy	other	0.2
201903	A-B test	A-C first	retprac	target	0.18055555555555555
201903	A-B test	A-C first	retprac	competitor	0.75
201903	A-B test	A-C first	retprac	other	0.06944444444444445
201903	A-B test	A-C first	restudy	target	0.1111111111111111
201903	A-B test	A-C first	restudy	competitor	0.7777777777777778
201903	A-B test	A-C first	restudy	other	0.1111111111111111
201907	A-C test	A-C first	retprac	target	0.30985915492957744
201907	A-C test	A-C first	retprac	competitor	0.39436619718309857
201907	A-C test	A-C first	retprac	other	0.29577464788732394
201907	A-C test	A-C first	restudy	target	0.2777777777777778
201907	A-C test	A-C first	restudy	competitor	0.5138888888888888
201907	A-C test	A-C first	restudy	other	0.20833333333333334
201907	A-B test	A-C first	retprac	target	0.2916666666666667
201907	A-B test	A-C first	retprac	competitor	0.4722222222222222
201907	A-B test	A-C first	retprac	other	0.2361111111111111
201907	A-B test	A-C first	restudy	target	0.18309859154929578
201907	A-B test	A-C first	restudy	competitor	0.49295774647887325
201907	A-B test	A-C first	restudy	other	0.323943661971831
201908	A-C test	A-C first	retprac	target	0.3333333333333333
201908	A-C test	A-C first	retprac	competitor	0.375
201908	A-C test	A-C first	retprac	other	0.2916666666666667
201908	A-C test	A-C first	restudy	target	0.23529411764705882
201908	A-C test	A-C first	restudy	competitor	0.5294117647058824
201908	A-C test	A-C first	restudy	other	0.23529411764705882
201908	A-B test	A-C first	retprac	target	0.3275862068965517
201908	A-B test	A-C first	retprac	competitor	0.5
201908	A-B test	A-C first	retprac	other	0.1724137931034483
201908	A-B test	A-C first	restudy	target	0.2711864406779661
201908	A-B test	A-C first	restudy	competitor	0.5423728813559322
201908	A-B test	A-C first	restudy	other	0.1864406779661017
201909	A-C test	A-C first	retprac	target	0.34
201909	A-C test	A-C first	retprac	competitor	0.5
201909	A-C test	A-C first	retprac	other	0.16
201909	A-C test	A-C first	restudy	target	0.39622641509433965
201909	A-C test	A-C first	restudy	competitor	0.41509433962264153
201909	A-C test	A-C first	restudy	other	0.18867924528301888
201909	A-B test	A-C first	retprac	target	0.17647058823529413
201909	A-B test	A-C first	retprac	competitor	0.6666666666666666
201909	A-B test	A-C first	retprac	other	0.1568627450980392
201909	A-B test	A-C first	restudy	target	0.26
201909	A-B test	A-C first	restudy	competitor	0.62
201909	A-B test	A-C first	restudy	other	0.12
201912	A-C test	A-C first	retprac	target	0.6142857142857143
201912	A-C test	A-C first	retprac	competitor	0.2714285714285714
201912	A-C test	A-C first	retprac	other	0.11428571428571428
201912	A-C test	A-C first	restudy	target	0.3194444444444444
201912	A-C test	A-C first	restudy	competitor	0.4722222222222222
201912	A-C test	A-C first	restudy	other	0.20833333333333334
201912	A-B test	A-C first	retprac	target	0.25
201912	A-B test	A-C first	retprac	competitor	0.5416666666666666
201912	A-B test	A-C first	retprac	other	0.20833333333333334
201912	A-B test	A-C first	restudy	target	0.2361111111111111
201912	A-B test	A-C first	restudy	competitor	0.4722222222222222
201912	A-B test	A-C first	restudy	other	0.2916666666666667
201913	A-C test	A-C first	retprac	target	0.42857142857142855
201913	A-C test	A-C first	retprac	competitor	0.4142857142857143
201913	A-C test	A-C first	retprac	other	0.15714285714285714
201913	A-C test	A-C first	restudy	target	0.4714285714285714
201913	A-C test	A-C first	restudy	competitor	0.44285714285714284
201913	A-C test	A-C first	restudy	other	0.08571428571428572
201913	A-B test	A-C first	retprac	target	0.2916666666666667
201913	A-B test	A-C first	retprac	competitor	0.5694444444444444
201913	A-B test	A-C first	retprac	other	0.1388888888888889
201913	A-B test	A-C first	restudy	target	0.25
201913	A-B test	A-C first	restudy	competitor	0.625
201913	A-B test	A-C first	restudy	other	0.125
201914	A-C test	A-C first	retprac	target	0.5362318840579711
201914	A-C test	A-C first	retprac	competitor	0.2463768115942029
201914	A-C test	A-C first	retprac	other	0.21739130434782608
201914	A-C test	A-C first	restudy	target	0.4375
201914	A-C test	A-C first	restudy	competitor	0.28125
201914	A-C test	A-C first	restudy	other	0.28125
201914	A-B test	A-C first	retprac	target	0.19696969696969696
201914	A-B test	A-C first	retprac	competitor	0.6515151515151515
201914	A-B test	A-C first	retprac	other	0.15151515151515152
201914	A-B test	A-C first	restudy	target	0.22580645161290322
201914	A-B test	A-C first	restudy	competitor	0.5645161290322581
201914	A-B test	A-C first	restudy	other	0.20967741935483872
201915	A-C test	A-C first	retprac	target	0.375
201915	A-C test	A-C first	retprac	competitor	0.3055555555555556
201915	A-C test	A-C first	retprac	other	0.3194444444444444
201915	A-C test	A-C first	restudy	target	0.3472222222222222
201915	A-C test	A-C first	restudy	competitor	0.3055555555555556
201915	A-C test	A-C first	restudy	other	0.3472222222222222
201915	A-B test	A-C first	retprac	target	0.3055555555555556
201915	A-B test	A-C first	retprac	competitor	0.4722222222222222
201915	A-B test	A-C first	retprac	other	0.2222222222222222
201915	A-B test	A-C first	restudy	target	0.34285714285714286
201915	A-B test	A-C first	restudy	competitor	0.32857142857142857
201915	A-B test	A-C first	restudy	other	0.32857142857142857
201917	A-C test	A-C first	retprac	target	0.3194444444444444
201917	A-C test	A-C first	retprac	competitor	0.375
201917	A-C test	A-C first	retprac	other	0.3055555555555556
201917	A-C test	A-C first	restudy	target	0.3472222222222222
201917	A-C test	A-C first	restudy	competitor	0.3333333333333333
201917	A-C test	A-C first	restudy	other	0.3194444444444444
201917	A-B test	A-C first	retprac	target	0.2753623188405797
201917	A-B test	A-C first	retprac	competitor	0.4927536231884058
201917	A-B test	A-C first	retprac	other	0.2318840579710145
201917	A-B test	A-C first	restudy	target	0.29577464788732394
201917	A-B test	A-C first	restudy	competitor	0.5211267605633803
201917	A-B test	A-C first	restudy	other	0.18309859154929578
201918	A-C test	A-C first	retprac	target	0.352112676056338
201918	A-C test	A-C first	retprac	competitor	0.352112676056338
201918	A-C test	A-C first	retprac	other	0.29577464788732394
201918	A-C test	A-C first	restudy	target	0.36619718309859156
201918	A-C test	A-C first	restudy	competitor	0.30985915492957744
201918	A-C test	A-C first	restudy	other	0.323943661971831
201918	A-B test	A-C first	retprac	target	0.3064516129032258
201918	A-B test	A-C first	retprac	competitor	0.3548387096774194
201918	A-B test	A-C first	retprac	other	0.3387096774193548
201918	A-B test	A-C first	restudy	target	0.421875
201918	A-B test	A-C first	restudy	competitor	0.296875
201918	A-B test	A-C first	restudy	other	0.28125
201919	A-C test	A-C first	retprac	target	0.6037735849056604
201919	A-C test	A-C first	retprac	competitor	0.24528301886792453
201919	A-C test	A-C first	retprac	other	0.1509433962264151
201919	A-C test	A-C first	restudy	target	0.5161290322580645
201919	A-C test	A-C first	restudy	competitor	0.24193548387096775
201919	A-C test	A-C first	restudy	other	0.24193548387096775
201919	A-B test	A-C first	retprac	target	0.06666666666666667
201919	A-B test	A-C first	retprac	competitor	0.8166666666666667
201919	A-B test	A-C first	retprac	other	0.11666666666666667
201919	A-B test	A-C first	restudy	target	0.18333333333333332
201919	A-B test	A-C first	restudy	competitor	0.75
201919	A-B test	A-C first	restudy	other	0.06666666666666667
201920	A-C test	A-C first	retprac	target	0.36231884057971014
201920	A-C test	A-C first	retprac	competitor	0.2898550724637681
201920	A-C test	A-C first	retprac	other	0.34782608695652173
201920	A-C test	A-C first	restudy	target	0.32857142857142857
201920	A-C test	A-C first	restudy	competitor	0.38571428571428573
201920	A-C test	A-C first	restudy	other	0.2857142857142857
201920	A-B test	A-C first	retprac	target	0.22058823529411764
201920	A-B test	A-C first	retprac	competitor	0.5882352941176471
201920	A-B test	A-C first	retprac	other	0.19117647058823528
201920	A-B test	A-C first	restudy	target	0.21739130434782608
201920	A-B test	A-C first	restudy	competitor	0.5362318840579711
201920	A-B test	A-C first	restudy	other	0.2463768115942029
201921	A-C test	A-C first	retprac	target	0.3055555555555556
201921	A-C test	A-C first	retprac	competitor	0.5555555555555556
201921	A-C test	A-C first	retprac	other	0.1388888888888889
201921	A-C test	A-C first	restudy	target	0.18309859154929578
201921	A-C test	A-C first	restudy	competitor	0.6197183098591549
201921	A-C test	A-C first	restudy	other	0.19718309859154928
201921	A-B test	A-C first	retprac	target	0.2112676056338028
201921	A-B test	A-C first	retprac	competitor	0.5352112676056338
201921	A-B test	A-C first	retprac	other	0.2535211267605634
201921	A-B test	A-C first	restudy	target	0.28169014084507044
201921	A-B test	A-C first	restudy	competitor	0.5352112676056338
201921	A-B test	A-C first	restudy	other	0.18309859154929578
201923	A-C test	A-C first	retprac	target	0.5294117647058824
201923	A-C test	A-C first	retprac	competitor	0.4117647058823529
201923	A-C test	A-C first	retprac	other	0.058823529411764705
201923	A-C test	A-C first	restudy	target	0.42028985507246375
201923	A-C test	A-C first	restudy	competitor	0.4782608695652174
201923	A-C test	A-C first	restudy	other	0.10144927536231885
201923	A-B test	A-C first	retprac	target	0.2535211267605634
201923	A-B test	A-C first	retprac	competitor	0.5915492957746479
201923	A-B test	A-C first	retprac	other	0.15492957746478872
201923	A-B test	A-C first	restudy	target	0.15714285714285714
201923	A-B test	A-C first	restudy	competitor	0.6428571428571429
201923	A-B test	A-C first	restudy	other	0.2
201925	A-C test	A-C first	retprac	target	0.5070422535211268
201925	A-C test	A-C first	retprac	competitor	0.29577464788732394
201925	A-C test	A-C first	retprac	other	0.19718309859154928
201925	A-C test	A-C first	restudy	target	0.4166666666666667
201925	A-C test	A-C first	restudy	competitor	0.20833333333333334
201925	A-C test	A-C first	restudy	other	0.375
201925	A-B test	A-C first	retprac	target	0.2714285714285714
201925	A-B test	A-C first	retprac	competitor	0.5285714285714286
201925	A-B test	A-C first	retprac	other	0.2
201925	A-B test	A-C first	restudy	target	0.2535211267605634
201925	A-B test	A-C first	restudy	competitor	0.5211267605633803
201925	A-B test	A-C first	restudy	other	0.22535211267605634
201926	A-C test	A-C first	retprac	target	0.3142857142857143
201926	A-C test	A-C first	retprac	competitor	0.38571428571428573
201926	A-C test	A-C first	retprac	other	0.3
201926	A-C test	A-C first	restudy	target	0.16417910447761194
201926	A-C test	A-C first	restudy	competitor	0.40298507462686567
201926	A-C test	A-C first	restudy	other	0.43283582089552236
201926	A-B test	A-C first	retprac	target	0.2857142857142857
201926	A-B test	A-C first	retprac	competitor	0.22448979591836735
201926	A-B test	A-C first	retprac	other	0.4897959183673469
201926	A-B test	A-C first	restudy	target	0.3157894736842105
201926	A-B test	A-C first	restudy	competitor	0.38596491228070173
201926	A-B test	A-C first	restudy	other	0.2982456140350877
201927	A-C test	A-C first	retprac	target	0.4492753623188406
201927	A-C test	A-C first	retprac	competitor	0.3333333333333333
201927	A-C test	A-C first	retprac	other	0.21739130434782608
201927	A-C test	A-C first	restudy	target	0.4027777777777778
201927	A-C test	A-C first	restudy	competitor	0.3472222222222222
201927	A-C test	A-C first	restudy	other	0.25
201927	A-B test	A-C first	retprac	target	0.2361111111111111
201927	A-B test	A-C first	retprac	competitor	0.6527777777777778
201927	A-B test	A-C first	retprac	other	0.1111111111111111
201927	A-B test	A-C first	restudy	target	0.1388888888888889
201927	A-B test	A-C first	restudy	competitor	0.7361111111111112
201927	A-B test	A-C first	restudy	other	0.125
201928	A-C test	A-C first	retprac	target	0.7361111111111112
201928	A-C test	A-C first	retprac	competitor	0.2222222222222222
201928	A-C test	A-C first	retprac	other	0.041666666666666664
201928	A-C test	A-C first	restudy	target	0.6338028169014085
201928	A-C test	A-C first	restudy	competitor	0.2676056338028169
201928	A-C test	A-C first	restudy	other	0.09859154929577464
201928	A-B test	A-C first	retprac	target	0.14084507042253522
201928	A-B test	A-C first	retprac	competitor	0.7464788732394366
201928	A-B test	A-C first	retprac	other	0.11267605633802817
201928	A-B test	A-C first	restudy	target	0.2112676056338028
201928	A-B test	A-C first	restudy	competitor	0.6197183098591549
201928	A-B test	A-C first	restudy	other	0.16901408450704225
201930	A-C test	A-C first	retprac	target	0.28169014084507044
201930	A-C test	A-C first	retprac	competitor	0.43661971830985913
201930	A-C test	A-C first	retprac	other	0.28169014084507044
201930	A-C test	A-C first	restudy	target	0.2777777777777778
201930	A-C test	A-C first	restudy	competitor	0.4861111111111111
201930	A-C test	A-C first	restudy	other	0.2361111111111111
201930	A-B test	A-C first	retprac	target	0.3055555555555556
201930	A-B test	A-C first	retprac	competitor	0.4027777777777778
201930	A-B test	A-C first	retprac	other	0.2916666666666667
201930	A-B test	A-C first	restudy	target	0.20833333333333334
201930	A-B test	A-C first	restudy	competitor	0.4444444444444444
201930	A-B test	A-C first	restudy	other	0.3472222222222222
201931	A-C test	A-C first	retprac	target	0.21428571428571427
201931	A-C test	A-C first	retprac	competitor	0.4857142857142857
201931	A-C test	A-C first	retprac	other	0.3
201931	A-C test	A-C first	restudy	target	0.34285714285714286
201931	A-C test	A-C first	restudy	competitor	0.45714285714285713
201931	A-C test	A-C first	restudy	other	0.2
201931	A-B test	A-C first	retprac	target	0.3611111111111111
201931	A-B test	A-C first	retprac	competitor	0.4861111111111111
201931	A-B test	A-C first	retprac	other	0.1527777777777778
201931	A-B test	A-C first	restudy	target	0.2535211267605634
201931	A-B test	A-C first	restudy	competitor	0.5211267605633803
201931	A-B test	A-C first	restudy	other	0.22535211267605634
201932	A-C test	A-C first	retprac	target	0.2361111111111111
201932	A-C test	A-C first	retprac	competitor	0.5138888888888888
201932	A-C test	A-C first	retprac	other	0.25
201932	A-C test	A-C first	restudy	target	0.3611111111111111
201932	A-C test	A-C first	restudy	competitor	0.3055555555555556
201932	A-C test	A-C first	restudy	other	0.3333333333333333
201932	A-B test	A-C first	retprac	target	0.2222222222222222
201932	A-B test	A-C first	retprac	competitor	0.4722222222222222
201932	A-B test	A-C first	retprac	other	0.3055555555555556
201932	A-B test	A-C first	restudy	target	0.2777777777777778
201932	A-B test	A-C first	restudy	competitor	0.5138888888888888
201932	A-B test	A-C first	restudy	other	0.20833333333333334
201933	A-C test	A-B first	retprac	target	0.6060606060606061
201933	A-C test	A-B first	retprac	competitor	0.18181818181818182
201933	A-C test	A-B first	retprac	other	0.21212121212121213
201933	A-C test	A-B first	restudy	target	0.47058823529411764
201933	A-C test	A-B first	restudy	competitor	0.20588235294117646
201933	A-C test	A-B first	restudy	other	0.3235294117647059
201933	A-B test	A-B first	retprac	target	0.08450704225352113
201933	A-B test	A-B first	retprac	competitor	0.8732394366197183
201933	A-B test	A-B first	retprac	other	0.04225352112676056
201933	A-B test	A-B first	restudy	target	0.05714285714285714
201933	A-B test	A-B first	restudy	competitor	0.8714285714285714
201933	A-B test	A-B first	restudy	other	0.07142857142857142
201936	A-C test	A-B first	retprac	target	0.4393939393939394
201936	A-C test	A-B first	retprac	competitor	0.4090909090909091
201936	A-C test	A-B first	retprac	other	0.15151515151515152
201936	A-C test	A-B first	restudy	target	0.3387096774193548
201936	A-C test	A-B first	restudy	competitor	0.46774193548387094
201936	A-C test	A-B first	restudy	other	0.1935483870967742
201936	A-B test	A-B first	retprac	target	0.22950819672131148
201936	A-B test	A-B first	retprac	competitor	0.6229508196721312
201936	A-B test	A-B first	retprac	other	0.14754098360655737
201936	A-B test	A-B first	restudy	target	0.2459016393442623
201936	A-B test	A-B first	restudy	competitor	0.4918032786885246
201936	A-B test	A-B first	restudy	other	0.26229508196721313
201937	A-C test	A-B first	retprac	target	0.3888888888888889
201937	A-C test	A-B first	retprac	competitor	0.4027777777777778
201937	A-C test	A-B first	retprac	other	0.20833333333333334
201937	A-C test	A-B first	restudy	target	0.3194444444444444
201937	A-C test	A-B first	restudy	competitor	0.4583333333333333
201937	A-C test	A-B first	restudy	other	0.2222222222222222
201937	A-B test	A-B first	retprac	target	0.25
201937	A-B test	A-B first	retprac	competitor	0.5833333333333334
201937	A-B test	A-B first	retprac	other	0.16666666666666666
201937	A-B test	A-B first	restudy	target	0.2916666666666667
201937	A-B test	A-B first	restudy	competitor	0.5416666666666666
201937	A-B test	A-B first	restudy	other	0.16666666666666666
201938	A-C test	A-B first	retprac	target	0.4714285714285714
201938	A-C test	A-B first	retprac	competitor	0.18571428571428572
201938	A-C test	A-B first	retprac	other	0.34285714285714286
201938	A-C test	A-B first	restudy	target	0.4225352112676056
201938	A-C test	A-B first	restudy	competitor	0.19718309859154928
201938	A-C test	A-B first	restudy	other	0.38028169014084506
201938	A-B test	A-B first	retprac	target	0.1111111111111111
201938	A-B test	A-B first	retprac	competitor	0.7083333333333334
201938	A-B test	A-B first	retprac	other	0.18055555555555555
201938	A-B test	A-B first	restudy	target	0.2222222222222222
201938	A-B test	A-B first	restudy	competitor	0.6111111111111112
201938	A-B test	A-B first	restudy	other	0.16666666666666666
201941	A-C test	A-B first	retprac	target	0.6119402985074627
201941	A-C test	A-B first	retprac	competitor	0.13432835820895522
201941	A-C test	A-B first	retprac	other	0.2537313432835821
201941	A-C test	A-B first	restudy	target	0.39705882352941174
201941	A-C test	A-B first	restudy	competitor	0.22058823529411764
201941	A-C test	A-B first	restudy	other	0.38235294117647056
201941	A-B test	A-B first	retprac	target	0.1111111111111111
201941	A-B test	A-B first	retprac	competitor	0.7916666666666666
201941	A-B test	A-B first	retprac	other	0.09722222222222222
201941	A-B test	A-B first	restudy	target	0.1388888888888889
201941	A-B test	A-B first	restudy	competitor	0.8333333333333334
201941	A-B test	A-B first	restudy	other	0.027777777777777776
201942	A-C test	A-B first	retprac	target	0.5694444444444444
201942	A-C test	A-B first	retprac	competitor	0.18055555555555555
201942	A-C test	A-B first	retprac	other	0.25
201942	A-C test	A-B first	restudy	target	0.4225352112676056
201942	A-C test	A-B first	restudy	competitor	0.2676056338028169
201942	A-C test	A-B first	restudy	other	0.30985915492957744
201942	A-B test	A-B first	retprac	target	0.20833333333333334
201942	A-B test	A-B first	retprac	competitor	0.6111111111111112
201942	A-B test	A-B first	retprac	other	0.18055555555555555
201942	A-B test	A-B first	restudy	target	0.28169014084507044
201942	A-B test	A-B first	restudy	competitor	0.5352112676056338
201942	A-B test	A-B first	restudy	other	0.18309859154929578
201943	A-C test	A-B first	retprac	target	0.3148148148148148
201943	A-C test	A-B first	retprac	competitor	0.37037037037037035
201943	A-C test	A-B first	retprac	other	0.3148148148148148
201943	A-C test	A-B first	restudy	target	0.3018867924528302
201943	A-C test	A-B first	restudy	competitor	0.49056603773584906
201943	A-C test	A-B first	restudy	other	0.20754716981132076
201943	A-B test	A-B first	retprac	target	0.29310344827586204
201943	A-B test	A-B first	retprac	competitor	0.5517241379310345
201943	A-B test	A-B first	retprac	other	0.15517241379310345
201943	A-B test	A-B first	restudy	target	0.2786885245901639
201943	A-B test	A-B first	restudy	competitor	0.47540983606557374
201943	A-B test	A-B first	restudy	other	0.2459016393442623
201944	A-C test	A-B first	retprac	target	0.3939393939393939
201944	A-C test	A-B first	retprac	competitor	0.42424242424242425
201944	A-C test	A-B first	retprac	other	0.18181818181818182
201944	A-C test	A-B first	restudy	target	0.359375
201944	A-C test	A-B first	restudy	competitor	0.40625
201944	A-C test	A-B first	restudy	other	0.234375
201944	A-B test	A-B first	retprac	target	0.3333333333333333
201944	A-B test	A-B first	retprac	competitor	0.5151515151515151
201944	A-B test	A-B first	retprac	other	0.15151515151515152
201944	A-B test	A-B first	restudy	target	0.2711864406779661
201944	A-B test	A-B first	restudy	competitor	0.5423728813559322
201944	A-B test	A-B first	restudy	other	0.1864406779661017
201947	A-C test	A-B first	retprac	target	0.463768115942029
201947	A-C test	A-B first	retprac	competitor	0.42028985507246375
201947	A-C test	A-B first	retprac	other	0.11594202898550725
201947	A-C test	A-B first	restudy	target	0.18309859154929578
201947	A-C test	A-B first	restudy	competitor	0.6338028169014085
201947	A-C test	A-B first	restudy	other	0.18309859154929578
201947	A-B test	A-B first	retprac	target	0.3611111111111111
201947	A-B test	A-B first	retprac	competitor	0.5694444444444444
201947	A-B test	A-B first	retprac	other	0.06944444444444445
201947	A-B test	A-B first	restudy	target	0.18309859154929578
201947	A-B test	A-B first	restudy	competitor	0.6056338028169014
201947	A-B test	A-B first	restudy	other	0.2112676056338028
201949	A-C test	A-B first	retprac	target	0.2638888888888889
201949	A-C test	A-B first	retprac	competitor	0.5416666666666666
201949	A-C test	A-B first	retprac	other	0.19444444444444445
201949	A-C test	A-B first	restudy	target	0.3055555555555556
201949	A-C test	A-B first	restudy	competitor	0.5
201949	A-C test	A-B first	restudy	other	0.19444444444444445
201949	A-B test	A-B first	retprac	target	0.25
201949	A-B test	A-B first	retprac	competitor	0.5555555555555556
201949	A-B test	A-B first	retprac	other	0.19444444444444445
201949	A-B test	A-B first	restudy	target	0.323943661971831
201949	A-B test	A-B first	restudy	competitor	0.5352112676056338
201949	A-B test	A-B first	restudy	other	0.14084507042253522
201951	A-C test	A-B first	retprac	target	0.5362318840579711
201951	A-C test	A-B first	retprac	competitor	0.391304347826087
201951	A-C test	A-B first	retprac	other	0.07246376811594203
201951	A-C test	A-B first	restudy	target	0.4861111111111111
201951	A-C test	A-B first	restudy	competitor	0.4722222222222222
201951	A-C test	A-B first	restudy	other	0.041666666666666664
201951	A-B test	A-B first	retprac	target	0.2537313432835821
201951	A-B test	A-B first	retprac	competitor	0.6417910447761194
201951	A-B test	A-B first	retprac	other	0.1044776119402985
201951	A-B test	A-B first	restudy	target	0.34375
201951	A-B test	A-B first	restudy	competitor	0.625
201951	A-B test	A-B first	restudy	other	0.03125
201952	A-C test	A-B first	retprac	target	0.42857142857142855
201952	A-C test	A-B first	retprac	competitor	0.21428571428571427
201952	A-C test	A-B first	retprac	other	0.35714285714285715
201952	A-C test	A-B first	restudy	target	0.38028169014084506
201952	A-C test	A-B first	restudy	competitor	0.38028169014084506
201952	A-C test	A-B first	restudy	other	0.23943661971830985
201952	A-B test	A-B first	retprac	target	0.2676056338028169
201952	A-B test	A-B first	retprac	competitor	0.5633802816901409
201952	A-B test	A-B first	retprac	other	0.16901408450704225
201952	A-B test	A-B first	restudy	target	0.28169014084507044
201952	A-B test	A-B first	restudy	competitor	0.5492957746478874
201952	A-B test	A-B first	restudy	other	0.16901408450704225
201953	A-C test	A-B first	retprac	target	0.2878787878787879
201953	A-C test	A-B first	retprac	competitor	0.2878787878787879
201953	A-C test	A-B first	retprac	other	0.42424242424242425
201953	A-C test	A-B first	restudy	target	0.323943661971831
201953	A-C test	A-B first	restudy	competitor	0.38028169014084506
201953	A-C test	A-B first	restudy	other	0.29577464788732394
201953	A-B test	A-B first	retprac	target	0.391304347826087
201953	A-B test	A-B first	retprac	competitor	0.34782608695652173
201953	A-B test	A-B first	retprac	other	0.2608695652173913
201953	A-B test	A-B first	restudy	target	0.3
201953	A-B test	A-B first	restudy	competitor	0.37142857142857144
201953	A-B test	A-B first	restudy	other	0.32857142857142857
201954	A-C test	A-B first	retprac	target	0.38028169014084506
201954	A-C test	A-B first	retprac	competitor	0.352112676056338
201954	A-C test	A-B first	retprac	other	0.2676056338028169
201954	A-C test	A-B first	restudy	target	0.4027777777777778
201954	A-C test	A-B first	restudy	competitor	0.4166666666666667
201954	A-C test	A-B first	restudy	other	0.18055555555555555
201954	A-B test	A-B first	retprac	target	0.3194444444444444
201954	A-B test	A-B first	retprac	competitor	0.5972222222222222
201954	A-B test	A-B first	retprac	other	0.08333333333333333
201954	A-B test	A-B first	restudy	target	0.2916666666666667
201954	A-B test	A-B first	restudy	competitor	0.4305555555555556
201954	A-B test	A-B first	restudy	other	0.2777777777777778
201955	A-C test	A-B first	retprac	target	0.5106382978723404
201955	A-C test	A-B first	retprac	competitor	0.2978723404255319
201955	A-C test	A-B first	retprac	other	0.19148936170212766
201955	A-C test	A-B first	restudy	target	0.375
201955	A-C test	A-B first	restudy	competitor	0.375
201955	A-C test	A-B first	restudy	other	0.25
201955	A-B test	A-B first	retprac	target	0.16666666666666666
201955	A-B test	A-B first	retprac	competitor	0.7407407407407407
201955	A-B test	A-B first	retprac	other	0.09259259259259259
201955	A-B test	A-B first	restudy	target	0.19642857142857142
201955	A-B test	A-B first	restudy	competitor	0.7678571428571429
201955	A-B test	A-B first	restudy	other	0.03571428571428571
201956	A-C test	A-B first	retprac	target	0.36923076923076925
201956	A-C test	A-B first	retprac	competitor	0.26153846153846155
201956	A-C test	A-B first	retprac	other	0.36923076923076925
201956	A-C test	A-B first	restudy	target	0.484375
201956	A-C test	A-B first	restudy	competitor	0.296875
201956	A-C test	A-B first	restudy	other	0.21875
201956	A-B test	A-B first	retprac	target	0.208955223880597
201956	A-B test	A-B first	retprac	competitor	0.6119402985074627
201956	A-B test	A-B first	retprac	other	0.1791044776119403
201956	A-B test	A-B first	restudy	target	0.2903225806451613
201956	A-B test	A-B first	restudy	competitor	0.46774193548387094
201956	A-B test	A-B first	restudy	other	0.24193548387096775
201957	A-C test	A-B first	retprac	target	0.3684210526315789
201957	A-C test	A-B first	retprac	competitor	0.3157894736842105
201957	A-C test	A-B first	retprac	other	0.3157894736842105
201957	A-C test	A-B first	restudy	target	0.43548387096774194
201957	A-C test	A-B first	restudy	competitor	0.27419354838709675
201957	A-C test	A-B first	restudy	other	0.2903225806451613
201957	A-B test	A-B first	retprac	target	0.26229508196721313
201957	A-B test	A-B first	retprac	competitor	0.5573770491803278
201957	A-B test	A-B first	retprac	other	0.18032786885245902
201957	A-B test	A-B first	restudy	target	0.15873015873015872
201957	A-B test	A-B first	restudy	competitor	0.5873015873015873
201957	A-B test	A-B first	restudy	other	0.25396825396825395
201958	A-C test	A-B first	retprac	target	0.38028169014084506
201958	A-C test	A-B first	retprac	competitor	0.4084507042253521
201958	A-C test	A-B first	retprac	other	0.2112676056338028
201958	A-C test	A-B first	restudy	target	0.3283582089552239
201958	A-C test	A-B first	restudy	competitor	0.40298507462686567
201958	A-C test	A-B first	restudy	other	0.26865671641791045
201958	A-B test	A-B first	retprac	target	0.32857142857142857
201958	A-B test	A-B first	retprac	competitor	0.5285714285714286
201958	A-B test	A-B first	retprac	other	0.14285714285714285
201958	A-B test	A-B first	restudy	target	0.2647058823529412
201958	A-B test	A-B first	restudy	competitor	0.5147058823529411
201958	A-B test	A-B first	restudy	other	0.22058823529411764
201960	A-C test	A-B first	retprac	target	0.5633802816901409
201960	A-C test	A-B first	retprac	competitor	0.30985915492957744
201960	A-C test	A-B first	retprac	other	0.1267605633802817
201960	A-C test	A-B first	restudy	target	0.28169014084507044
201960	A-C test	A-B first	restudy	competitor	0.5070422535211268
201960	A-C test	A-B first	restudy	other	0.2112676056338028
201960	A-B test	A-B first	retprac	target	0.3
201960	A-B test	A-B first	retprac	competitor	0.6142857142857143
201960	A-B test	A-B first	retprac	other	0.08571428571428572
201960	A-B test	A-B first	restudy	target	0.352112676056338
201960	A-B test	A-B first	restudy	competitor	0.5070422535211268
201960	A-B test	A-B first	restudy	other	0.14084507042253522
201961	A-C test	A-B first	retprac	target	0.4
201961	A-C test	A-B first	retprac	competitor	0.34285714285714286
201961	A-C test	A-B first	retprac	other	0.2571428571428571
201961	A-C test	A-B first	restudy	target	0.39436619718309857
201961	A-C test	A-B first	restudy	competitor	0.323943661971831
201961	A-C test	A-B first	restudy	other	0.28169014084507044
201961	A-B test	A-B first	retprac	target	0.28169014084507044
201961	A-B test	A-B first	retprac	competitor	0.6056338028169014
201961	A-B test	A-B first	retprac	other	0.11267605633802817
201961	A-B test	A-B first	restudy	target	0.2361111111111111
201961	A-B test	A-B first	restudy	competitor	0.625
201961	A-B test	A-B first	restudy	other	0.1388888888888889
201962	A-C test	A-B first	retprac	target	0.4647887323943662
201962	A-C test	A-B first	retprac	competitor	0.2676056338028169
201962	A-C test	A-B first	retprac	other	0.2676056338028169
201962	A-C test	A-B first	restudy	target	0.44285714285714284
201962	A-C test	A-B first	restudy	competitor	0.3
201962	A-C test	A-B first	restudy	other	0.2571428571428571
201962	A-B test	A-B first	retprac	target	0.25862068965517243
201962	A-B test	A-B first	retprac	competitor	0.5862068965517241
201962	A-B test	A-B first	retprac	other	0.15517241379310345
201962	A-B test	A-B first	restudy	target	0.29310344827586204
201962	A-B test	A-B first	restudy	competitor	0.5172413793103449
201962	A-B test	A-B first	restudy	other	0.1896551724137931
201963	A-C test	A-B first	retprac	target	0.5138888888888888
201963	A-C test	A-B first	retprac	competitor	0.3055555555555556
201963	A-C test	A-B first	retprac	other	0.18055555555555555
201963	A-C test	A-B first	restudy	target	0.3888888888888889
201963	A-C test	A-B first	restudy	competitor	0.3194444444444444
201963	A-C test	A-B first	restudy	other	0.2916666666666667
201963	A-B test	A-B first	retprac	target	0.3055555555555556
201963	A-B test	A-B first	retprac	competitor	0.5694444444444444
201963	A-B test	A-B first	retprac	other	0.125
201963	A-B test	A-B first	restudy	target	0.18055555555555555
201963	A-B test	A-B first	restudy	competitor	0.6805555555555556
201963	A-B test	A-B first	restudy	other	0.1388888888888889
201964	A-C test	A-B first	retprac	target	0.30985915492957744
201964	A-C test	A-B first	retprac	competitor	0.5774647887323944
201964	A-C test	A-B first	retprac	other	0.11267605633802817
201964	A-C test	A-B first	restudy	target	0.34285714285714286
201964	A-C test	A-B first	restudy	competitor	0.4142857142857143
201964	A-C test	A-B first	restudy	other	0.24285714285714285
201964	A-B test	A-B first	retprac	target	0.3188405797101449
201964	A-B test	A-B first	retprac	competitor	0.4782608695652174
201964	A-B test	A-B first	retprac	other	0.2028985507246377
201964	A-B test	A-B first	restudy	target	0.2714285714285714
201964	A-B test	A-B first	restudy	competitor	0.4142857142857143
201964	A-B test	A-B first	restudy	other	0.3142857142857143
