# Supplementary material for: Retrieval practice facilitates memory updating by enhancing and differentiating medial prefrontal cortex representations
Source: eLife. 2020 May 18;9:e57023. doi: 10.7554/eLife.57023 (PMC7272192; doi:10.7554/eLife.57023)
Supplement: Figure 2—source data 2. [file elife-57023-fig2-data2.csv]

sub_id	task_id	update_cond	response_type	proportion
101	A-C test	restudy	remember	0.09722222222222222
101	A-C test	restudy	forget	0.9027777777777778
101	A-C test	retprac	remember	0.25
101	A-C test	retprac	forget	0.75
101	A-B test	restudy	remember	0.3194444444444444
101	A-B test	restudy	forget	0.6805555555555556
101	A-B test	retprac	remember	0.2361111111111111
101	A-B test	retprac	forget	0.7638888888888888
102	A-C test	restudy	remember	0.08333333333333333
102	A-C test	restudy	forget	0.9166666666666666
102	A-C test	retprac	remember	0.1388888888888889
102	A-C test	retprac	forget	0.8611111111111112
102	A-B test	restudy	remember	0.05555555555555555
102	A-B test	restudy	forget	0.9444444444444444
102	A-B test	retprac	remember	0.1111111111111111
102	A-B test	retprac	forget	0.8888888888888888
103	A-C test	restudy	remember	0.09722222222222222
103	A-C test	restudy	forget	0.9027777777777778
103	A-C test	retprac	remember	0.25
103	A-C test	retprac	forget	0.75
103	A-B test	restudy	remember	0.3472222222222222
103	A-B test	restudy	forget	0.6527777777777778
103	A-B test	retprac	remember	0.25
103	A-B test	retprac	forget	0.75
104	A-C test	restudy	remember	0.2777777777777778
104	A-C test	restudy	forget	0.7222222222222222
104	A-C test	retprac	remember	0.4444444444444444
104	A-C test	retprac	forget	0.5555555555555556
104	A-B test	restudy	remember	0.5138888888888888
104	A-B test	restudy	forget	0.4861111111111111
104	A-B test	retprac	remember	0.5694444444444444
104	A-B test	retprac	forget	0.4305555555555556
105	A-C test	restudy	remember	0.041666666666666664
105	A-C test	restudy	forget	0.9583333333333334
105	A-C test	retprac	remember	0.1111111111111111
105	A-C test	retprac	forget	0.8888888888888888
105	A-B test	restudy	remember	0.20833333333333334
105	A-B test	restudy	forget	0.7916666666666666
105	A-B test	retprac	remember	0.125
105	A-B test	retprac	forget	0.875
106	A-C test	restudy	remember	0.09722222222222222
106	A-C test	restudy	forget	0.9027777777777778
106	A-C test	retprac	remember	0.18055555555555555
106	A-C test	retprac	forget	0.8194444444444444
106	A-B test	restudy	remember	0.2361111111111111
106	A-B test	restudy	forget	0.7638888888888888
106	A-B test	retprac	remember	0.3888888888888889
106	A-B test	retprac	forget	0.6111111111111112
107	A-C test	restudy	remember	0.1527777777777778
107	A-C test	restudy	forget	0.8472222222222222
107	A-C test	retprac	remember	0.2638888888888889
107	A-C test	retprac	forget	0.7361111111111112
107	A-B test	restudy	remember	0.3194444444444444
107	A-B test	restudy	forget	0.6805555555555556
107	A-B test	retprac	remember	0.2916666666666667
107	A-B test	retprac	forget	0.7083333333333334
108	A-C test	restudy	remember	0.5
108	A-C test	restudy	forget	0.5
108	A-C test	retprac	remember	0.5972222222222222
108	A-C test	retprac	forget	0.4027777777777778
108	A-B test	restudy	remember	0.1111111111111111
108	A-B test	restudy	forget	0.8888888888888888
108	A-B test	retprac	remember	0.3333333333333333
108	A-B test	retprac	forget	0.6666666666666666
109	A-C test	restudy	remember	0.06944444444444445
109	A-C test	restudy	forget	0.9305555555555556
109	A-C test	retprac	remember	0.16666666666666666
109	A-C test	retprac	forget	0.8333333333333334
109	A-B test	restudy	remember	0.16666666666666666
109	A-B test	restudy	forget	0.8333333333333334
109	A-B test	retprac	remember	0.18055555555555555
109	A-B test	retprac	forget	0.8194444444444444
110	A-C test	restudy	remember	0.08333333333333333
110	A-C test	restudy	forget	0.9166666666666666
110	A-C test	retprac	remember	0.1527777777777778
110	A-C test	retprac	forget	0.8472222222222222
110	A-B test	restudy	remember	0.4444444444444444
110	A-B test	restudy	forget	0.5555555555555556
110	A-B test	retprac	remember	0.3888888888888889
110	A-B test	retprac	forget	0.6111111111111112
111	A-C test	restudy	remember	0.027777777777777776
111	A-C test	restudy	forget	0.9722222222222222
111	A-C test	retprac	remember	0.19444444444444445
111	A-C test	retprac	forget	0.8055555555555556
111	A-B test	restudy	remember	0.2222222222222222
111	A-B test	restudy	forget	0.7777777777777778
111	A-B test	retprac	remember	0.16666666666666666
111	A-B test	retprac	forget	0.8333333333333334
112	A-C test	restudy	remember	0.1111111111111111
112	A-C test	restudy	forget	0.8888888888888888
112	A-C test	retprac	remember	0.18055555555555555
112	A-C test	retprac	forget	0.8194444444444444
112	A-B test	restudy	remember	0.2222222222222222
112	A-B test	restudy	forget	0.7777777777777778
112	A-B test	retprac	remember	0.25
112	A-B test	retprac	forget	0.75
113	A-C test	restudy	remember	0.013888888888888888
113	A-C test	restudy	forget	0.9861111111111112
113	A-C test	retprac	remember	0.027777777777777776
113	A-C test	retprac	forget	0.9722222222222222
113	A-B test	restudy	remember	0.041666666666666664
113	A-B test	restudy	forget	0.9583333333333334
113	A-B test	retprac	remember	0
113	A-B test	retprac	forget	1
114	A-C test	restudy	remember	0.041666666666666664
114	A-C test	restudy	forget	0.9583333333333334
114	A-C test	retprac	remember	0.09722222222222222
114	A-C test	retprac	forget	0.9027777777777778
114	A-B test	restudy	remember	0.041666666666666664
114	A-B test	restudy	forget	0.9583333333333334
114	A-B test	retprac	remember	0.125
114	A-B test	retprac	forget	0.875
115	A-C test	restudy	remember	0.041666666666666664
115	A-C test	restudy	forget	0.9583333333333334
115	A-C test	retprac	remember	0.125
115	A-C test	retprac	forget	0.875
115	A-B test	restudy	remember	0.4027777777777778
115	A-B test	restudy	forget	0.5972222222222222
115	A-B test	retprac	remember	0.375
115	A-B test	retprac	forget	0.625
116	A-C test	restudy	remember	0.013888888888888888
116	A-C test	restudy	forget	0.9861111111111112
116	A-C test	retprac	remember	0.027777777777777776
116	A-C test	retprac	forget	0.9722222222222222
116	A-B test	restudy	remember	0.1388888888888889
116	A-B test	restudy	forget	0.8611111111111112
116	A-B test	retprac	remember	0.2361111111111111
116	A-B test	retprac	forget	0.7638888888888888
117	A-C test	restudy	remember	0.013888888888888888
117	A-C test	restudy	forget	0.9861111111111112
117	A-C test	retprac	remember	0.06944444444444445
117	A-C test	retprac	forget	0.9305555555555556
117	A-B test	restudy	remember	0.2916666666666667
117	A-B test	restudy	forget	0.7083333333333334
117	A-B test	retprac	remember	0.2777777777777778
117	A-B test	retprac	forget	0.7222222222222222
119	A-C test	restudy	remember	0.1111111111111111
119	A-C test	restudy	forget	0.8888888888888888
119	A-C test	retprac	remember	0.18055555555555555
119	A-C test	retprac	forget	0.8194444444444444
119	A-B test	restudy	remember	0.2638888888888889
119	A-B test	restudy	forget	0.7361111111111112
119	A-B test	retprac	remember	0.3333333333333333
119	A-B test	retprac	forget	0.6666666666666666
120	A-C test	restudy	remember	0.3472222222222222
120	A-C test	restudy	forget	0.6527777777777778
120	A-C test	retprac	remember	0.4722222222222222
120	A-C test	retprac	forget	0.5277777777777778
120	A-B test	restudy	remember	0.5694444444444444
120	A-B test	restudy	forget	0.4305555555555556
120	A-B test	retprac	remember	0.6388888888888888
120	A-B test	retprac	forget	0.3611111111111111
121	A-C test	restudy	remember	0.25
121	A-C test	restudy	forget	0.75
121	A-C test	retprac	remember	0.20833333333333334
121	A-C test	retprac	forget	0.7916666666666666
121	A-B test	restudy	remember	0.8055555555555556
121	A-B test	restudy	forget	0.19444444444444445
121	A-B test	retprac	remember	0.7777777777777778
121	A-B test	retprac	forget	0.2222222222222222
122	A-C test	restudy	remember	0.06944444444444445
122	A-C test	restudy	forget	0.9305555555555556
122	A-C test	retprac	remember	0.1388888888888889
122	A-C test	retprac	forget	0.8611111111111112
122	A-B test	restudy	remember	0.18055555555555555
122	A-B test	restudy	forget	0.8194444444444444
122	A-B test	retprac	remember	0.3194444444444444
122	A-B test	retprac	forget	0.6805555555555556
123	A-C test	restudy	remember	0.08333333333333333
123	A-C test	restudy	forget	0.9166666666666666
123	A-C test	retprac	remember	0.1527777777777778
123	A-C test	retprac	forget	0.8472222222222222
123	A-B test	restudy	remember	0.3611111111111111
123	A-B test	restudy	forget	0.6388888888888888
123	A-B test	retprac	remember	0.3333333333333333
123	A-B test	retprac	forget	0.6666666666666666
124	A-C test	restudy	remember	0
124	A-C test	restudy	forget	1
124	A-C test	retprac	remember	0.013888888888888888
124	A-C test	retprac	forget	0.9861111111111112
124	A-B test	restudy	remember	0.013888888888888888
124	A-B test	restudy	forget	0.9861111111111112
124	A-B test	retprac	remember	0.027777777777777776
124	A-B test	retprac	forget	0.9722222222222222
125	A-C test	restudy	remember	0.027777777777777776
125	A-C test	restudy	forget	0.9722222222222222
125	A-C test	retprac	remember	0.08333333333333333
125	A-C test	retprac	forget	0.9166666666666666
125	A-B test	restudy	remember	0.3055555555555556
125	A-B test	restudy	forget	0.6944444444444444
125	A-B test	retprac	remember	0.25
125	A-B test	retprac	forget	0.75
126	A-C test	restudy	remember	0
126	A-C test	restudy	forget	1
126	A-C test	retprac	remember	0.06944444444444445
126	A-C test	retprac	forget	0.9305555555555556
126	A-B test	restudy	remember	0.19444444444444445
126	A-B test	restudy	forget	0.8055555555555556
126	A-B test	retprac	remember	0.18055555555555555
126	A-B test	retprac	forget	0.8194444444444444
127	A-C test	restudy	remember	0.041666666666666664
127	A-C test	restudy	forget	0.9583333333333334
127	A-C test	retprac	remember	0.1388888888888889
127	A-C test	retprac	forget	0.8611111111111112
127	A-B test	restudy	remember	0.1527777777777778
127	A-B test	restudy	forget	0.8472222222222222
127	A-B test	retprac	remember	0.1388888888888889
127	A-B test	retprac	forget	0.8611111111111112
128	A-C test	restudy	remember	0.041666666666666664
128	A-C test	restudy	forget	0.9583333333333334
128	A-C test	retprac	remember	0.06944444444444445
128	A-C test	retprac	forget	0.9305555555555556
128	A-B test	restudy	remember	0.3194444444444444
128	A-B test	restudy	forget	0.6805555555555556
128	A-B test	retprac	remember	0.3472222222222222
128	A-B test	retprac	forget	0.6527777777777778
129	A-C test	restudy	remember	0.013888888888888888
129	A-C test	restudy	forget	0.9861111111111112
129	A-C test	retprac	remember	0.041666666666666664
129	A-C test	retprac	forget	0.9583333333333334
129	A-B test	restudy	remember	0.2777777777777778
129	A-B test	restudy	forget	0.7222222222222222
129	A-B test	retprac	remember	0.20833333333333334
129	A-B test	retprac	forget	0.7916666666666666
