# Supplementary material for: Retrieval practice facilitates memory updating by enhancing and differentiating medial prefrontal cortex representations
Source: eLife. 2020 May 18;9:e57023. doi: 10.7554/eLife.57023 (PMC7272192; doi:10.7554/eLife.57023)
Supplement: Figure 4—source data 2. [file elife-57023-fig4-data2.csv]

sub_id	roi_id	update_cond	reactivation_type	evidence
001	MPFC	retprac	target	0.3495722180094787
001	MPFC	retprac	competitor	0.33703628436018956
001	MPFC	retprac	other	0.3133914691943128
001	MPFC	restudy	target	0.3816236028037383
001	MPFC	restudy	competitor	0.3129484859813084
001	MPFC	restudy	other	0.3054278925233645
002	MPFC	retprac	target	0.3701453896713615
002	MPFC	retprac	competitor	0.33721737089201875
002	MPFC	retprac	other	0.2926372488262911
002	MPFC	restudy	target	0.4142174465116279
002	MPFC	restudy	competitor	0.26809221395348837
002	MPFC	restudy	other	0.31769038139534883
003	MPFC	retprac	target	0.37693438461538464
003	MPFC	retprac	competitor	0.3155815625
003	MPFC	retprac	other	0.30748401923076923
003	MPFC	restudy	target	0.41276843333333335
003	MPFC	restudy	competitor	0.2783320619047619
003	MPFC	restudy	other	0.30889948095238096
004	MPFC	retprac	target	0.3988217348837209
004	MPFC	retprac	competitor	0.3089946
004	MPFC	retprac	other	0.2921836976744186
004	MPFC	restudy	target	0.45960932093023255
004	MPFC	restudy	competitor	0.2571802790697674
004	MPFC	restudy	other	0.2832104558139535
005	MPFC	retprac	target	0.36833451960784314
005	MPFC	retprac	competitor	0.3270811323529412
005	MPFC	retprac	other	0.3045843382352941
005	MPFC	restudy	target	0.37665435185185187
005	MPFC	restudy	competitor	0.29891027314814816
005	MPFC	restudy	other	0.3244353425925926
006	MPFC	retprac	target	0.35632219801980197
006	MPFC	retprac	competitor	0.32658735643564357
006	MPFC	retprac	other	0.3170905
006	MPFC	restudy	target	0.3852228867924528
006	MPFC	restudy	competitor	0.2973747641509434
006	MPFC	restudy	other	0.31740234433962267
007	MPFC	retprac	target	0.38912562352941177
007	MPFC	retprac	competitor	0.3112692235294118
007	MPFC	retprac	other	0.29960525294117646
007	MPFC	restudy	target	0.35280802369668246
007	MPFC	restudy	competitor	0.3114245971563981
007	MPFC	restudy	other	0.33576735545023695
008	MPFC	retprac	target	0.4243435141509434
008	MPFC	retprac	competitor	0.30185253301886794
008	MPFC	retprac	other	0.273803929245283
008	MPFC	restudy	target	0.49719839
008	MPFC	restudy	competitor	0.228666885
008	MPFC	restudy	other	0.27413471
009	MPFC	retprac	target	0.3566793714285714
009	MPFC	retprac	competitor	0.31567721428571427
009	MPFC	retprac	other	0.3276434142857143
009	MPFC	restudy	target	0.3568275906976744
009	MPFC	restudy	competitor	0.3198635534883721
009	MPFC	restudy	other	0.32330882325581395
010	MPFC	retprac	target	0.3594444905660377
010	MPFC	retprac	competitor	0.3363939245283019
010	MPFC	retprac	other	0.3041615801886792
010	MPFC	restudy	target	0.40419972558139533
010	MPFC	restudy	competitor	0.2999179023255814
010	MPFC	restudy	other	0.2958823488372093
011	MPFC	retprac	target	0.35392089054726367
011	MPFC	retprac	competitor	0.33072593532338307
011	MPFC	retprac	other	0.3153531990049751
011	MPFC	restudy	target	0.36398584507042253
011	MPFC	restudy	competitor	0.34272569483568077
011	MPFC	restudy	other	0.29328847887323944
012	MPFC	retprac	target	0.3408275339805825
012	MPFC	retprac	competitor	0.3238213106796117
012	MPFC	retprac	other	0.3353511796116505
012	MPFC	restudy	target	0.37374936764705885
012	MPFC	restudy	competitor	0.32176854901960783
012	MPFC	restudy	other	0.3044820833333333
013	MPFC	retprac	target	0.35647991133004925
013	MPFC	retprac	competitor	0.3303955960591133
013	MPFC	retprac	other	0.3131245221674877
013	MPFC	restudy	target	0.4002581796116505
013	MPFC	restudy	competitor	0.31678508252427184
013	MPFC	restudy	other	0.28295673786407766
014	MPFC	retprac	target	0.34074770476190475
014	MPFC	retprac	competitor	0.3414784809523809
014	MPFC	retprac	other	0.3177737428571429
014	MPFC	restudy	target	0.3825840471698113
014	MPFC	restudy	competitor	0.2954434386792453
014	MPFC	restudy	other	0.32197249528301886
015	MPFC	retprac	target	0.36326753023255814
015	MPFC	retprac	competitor	0.31654666046511626
015	MPFC	retprac	other	0.3201858139534884
015	MPFC	restudy	target	0.35360318604651164
015	MPFC	restudy	competitor	0.3210357534883721
015	MPFC	restudy	other	0.32536102790697674
016	MPFC	retprac	target	0.34196909248554913
016	MPFC	retprac	competitor	0.3670216705202312
016	MPFC	retprac	other	0.29100935260115607
016	MPFC	restudy	target	0.3876976730769231
016	MPFC	restudy	competitor	0.30169775961538464
016	MPFC	restudy	other	0.31060461538461537
017	MPFC	retprac	target	0.368498595
017	MPFC	retprac	competitor	0.32330571
017	MPFC	retprac	other	0.30819564
017	MPFC	restudy	target	0.3459457671957672
017	MPFC	restudy	competitor	0.3264262380952381
017	MPFC	restudy	other	0.3276279735449735
018	MPFC	retprac	target	0.35921002415458936
018	MPFC	retprac	competitor	0.3070838695652174
018	MPFC	retprac	other	0.33370612560386476
018	MPFC	restudy	target	0.38800946153846155
018	MPFC	restudy	competitor	0.29335878365384616
018	MPFC	restudy	other	0.3186317307692308
019	MPFC	retprac	target	0.3503834068627451
019	MPFC	retprac	competitor	0.3600058725490196
019	MPFC	retprac	other	0.28961068137254903
019	MPFC	restudy	target	0.3539161069767442
019	MPFC	restudy	competitor	0.3247300372093023
019	MPFC	restudy	other	0.32135386046511627
001	VTC	retprac	target	0.4013974834123223
001	VTC	retprac	competitor	0.3099007156398104
001	VTC	retprac	other	0.2887017962085308
001	VTC	restudy	target	0.5413211401869159
001	VTC	restudy	competitor	0.22381902803738318
001	VTC	restudy	other	0.23485982710280373
002	VTC	retprac	target	0.407928765258216
002	VTC	retprac	competitor	0.33407218309859155
002	VTC	retprac	other	0.25799907981220654
002	VTC	restudy	target	0.5418526511627907
002	VTC	restudy	competitor	0.2001235441860465
002	VTC	restudy	other	0.2580237813953488
003	VTC	retprac	target	0.40072447115384613
003	VTC	retprac	competitor	0.3106650096153846
003	VTC	retprac	other	0.28861052403846155
003	VTC	restudy	target	0.6021260428571429
003	VTC	restudy	competitor	0.19349760476190475
003	VTC	restudy	other	0.2043763761904762
004	VTC	retprac	target	0.41465612558139536
004	VTC	retprac	competitor	0.2952833441860465
004	VTC	retprac	other	0.2900605395348837
004	VTC	restudy	target	0.554966576744186
004	VTC	restudy	competitor	0.21050786511627906
004	VTC	restudy	other	0.2345255488372093
005	VTC	retprac	target	0.4023158039215686
005	VTC	retprac	competitor	0.3112411666666667
005	VTC	retprac	other	0.2864429803921569
005	VTC	restudy	target	0.5155806990740741
005	VTC	restudy	competitor	0.24708949074074074
005	VTC	restudy	other	0.23732982407407407
006	VTC	retprac	target	0.3948834207920792
006	VTC	retprac	competitor	0.31252202970297027
006	VTC	retprac	other	0.2925945594059406
006	VTC	restudy	target	0.5034854056603774
006	VTC	restudy	competitor	0.24303536320754718
006	VTC	restudy	other	0.25347918396226415
007	VTC	retprac	target	0.4143965176470588
007	VTC	retprac	competitor	0.2800281588235294
007	VTC	retprac	other	0.3055753529411765
007	VTC	restudy	target	0.5391179194312796
007	VTC	restudy	competitor	0.22536188625592418
007	VTC	restudy	other	0.2355201990521327
008	VTC	retprac	target	0.4720780424528302
008	VTC	retprac	competitor	0.3104478113207547
008	VTC	retprac	other	0.2174741462264151
008	VTC	restudy	target	0.636048745
008	VTC	restudy	competitor	0.174781455
008	VTC	restudy	other	0.18916982499999999
009	VTC	retprac	target	0.36917359047619047
009	VTC	retprac	competitor	0.33127
009	VTC	retprac	other	0.2995564095238095
009	VTC	restudy	target	0.5164218093023256
009	VTC	restudy	competitor	0.24995097674418604
009	VTC	restudy	other	0.23362721860465116
010	VTC	retprac	target	0.37140008018867926
010	VTC	retprac	competitor	0.30041123113207546
010	VTC	retprac	other	0.3281887122641509
010	VTC	restudy	target	0.4521858837209302
010	VTC	restudy	competitor	0.27431051627906977
010	VTC	restudy	other	0.27350361860465117
011	VTC	retprac	target	0.4201089800995025
011	VTC	retprac	competitor	0.2968270248756219
011	VTC	retprac	other	0.2830639552238806
011	VTC	restudy	target	0.5521460422535212
011	VTC	restudy	competitor	0.2340083145539906
011	VTC	restudy	other	0.21384565258215962
012	VTC	retprac	target	0.436377286407767
012	VTC	retprac	competitor	0.29691271359223304
012	VTC	retprac	other	0.26671005339805826
012	VTC	restudy	target	0.57027825
012	VTC	restudy	competitor	0.22084303921568627
012	VTC	restudy	other	0.20887868137254903
013	VTC	retprac	target	0.41155387192118226
013	VTC	retprac	competitor	0.32994848768472906
013	VTC	retprac	other	0.25849754679802955
013	VTC	restudy	target	0.6288014417475728
013	VTC	restudy	competitor	0.17832938834951456
013	VTC	restudy	other	0.19286923786407767
014	VTC	retprac	target	0.41146720952380955
014	VTC	retprac	competitor	0.3158138476190476
014	VTC	retprac	other	0.27271898095238095
014	VTC	restudy	target	0.5372865283018868
014	VTC	restudy	competitor	0.20845816037735848
014	VTC	restudy	other	0.2542553396226415
015	VTC	retprac	target	0.37534283720930234
015	VTC	retprac	competitor	0.2910898093023256
015	VTC	retprac	other	0.3335673069767442
015	VTC	restudy	target	0.5028482744186047
015	VTC	restudy	competitor	0.24126653953488372
015	VTC	restudy	other	0.2558852465116279
016	VTC	retprac	target	0.42887617919075144
016	VTC	retprac	competitor	0.31068329479768786
016	VTC	retprac	other	0.2604405838150289
016	VTC	restudy	target	0.6181924038461538
016	VTC	restudy	competitor	0.1869836105769231
016	VTC	restudy	other	0.19482402403846155
017	VTC	retprac	target	0.45723342
017	VTC	retprac	competitor	0.29237429
017	VTC	retprac	other	0.25039234
017	VTC	restudy	target	0.5704237936507937
017	VTC	restudy	competitor	0.22739503703703703
017	VTC	restudy	other	0.20218113756613756
018	VTC	retprac	target	0.38027987922705314
018	VTC	retprac	competitor	0.3115206231884058
018	VTC	retprac	other	0.30819956038647345
018	VTC	restudy	target	0.5398815721153846
018	VTC	restudy	competitor	0.22755885576923077
018	VTC	restudy	other	0.23255958653846154
019	VTC	retprac	target	0.3805333382352941
019	VTC	retprac	competitor	0.32592054411764704
019	VTC	retprac	other	0.2935460294117647
019	VTC	restudy	target	0.44535447441860465
019	VTC	restudy	competitor	0.27794470697674417
019	VTC	restudy	other	0.27670082325581397
001	AG	retprac	target	0.38178382464454974
001	AG	retprac	competitor	0.32692243127962084
001	AG	retprac	other	0.2912937345971564
001	AG	restudy	target	0.41591527570093456
001	AG	restudy	competitor	0.2966192663551402
001	AG	restudy	other	0.2874654813084112
002	AG	retprac	target	0.3697615821596244
002	AG	retprac	competitor	0.34756132863849765
002	AG	retprac	other	0.2826770657276995
002	AG	restudy	target	0.4097245023255814
002	AG	restudy	competitor	0.28778883255813953
002	AG	restudy	other	0.30248671162790697
003	AG	retprac	target	0.3834283125
003	AG	retprac	competitor	0.33519991346153843
003	AG	retprac	other	0.2813717884615385
003	AG	restudy	target	0.5009500285714286
003	AG	restudy	competitor	0.23108042380952382
003	AG	restudy	other	0.2679695523809524
004	AG	retprac	target	0.42528882790697675
004	AG	retprac	competitor	0.29591063720930233
004	AG	retprac	other	0.2788005348837209
004	AG	restudy	target	0.5222764837209303
004	AG	restudy	competitor	0.23842071162790698
004	AG	restudy	other	0.23930277209302325
005	AG	retprac	target	0.3618725
005	AG	retprac	competitor	0.3410513431372549
005	AG	retprac	other	0.2970761176470588
005	AG	restudy	target	0.4155404074074074
005	AG	restudy	competitor	0.28742699537037036
005	AG	restudy	other	0.2970325787037037
006	AG	retprac	target	0.3805754752475248
006	AG	retprac	competitor	0.30398224257425743
006	AG	retprac	other	0.31544228217821785
006	AG	restudy	target	0.42257945283018866
006	AG	restudy	competitor	0.29975863679245285
006	AG	restudy	other	0.2776618490566038
007	AG	retprac	target	0.3637841470588235
007	AG	retprac	competitor	0.32763822352941174
007	AG	retprac	other	0.30857757647058826
007	AG	restudy	target	0.4293069099526066
007	AG	restudy	competitor	0.2827262559241706
007	AG	restudy	other	0.28796678199052134
008	AG	retprac	target	0.4119376037735849
008	AG	retprac	competitor	0.3351290188679245
008	AG	retprac	other	0.25293342452830186
008	AG	restudy	target	0.517804315
008	AG	restudy	competitor	0.205056485
008	AG	restudy	other	0.27713918
009	AG	retprac	target	0.35308095714285714
009	AG	retprac	competitor	0.3401029523809524
009	AG	retprac	other	0.30681606666666666
009	AG	restudy	target	0.4253046558139535
009	AG	restudy	competitor	0.311989288372093
009	AG	restudy	other	0.26270602325581394
010	AG	retprac	target	0.3609189905660377
010	AG	retprac	competitor	0.355182320754717
010	AG	retprac	other	0.283898679245283
010	AG	restudy	target	0.43521751627906974
010	AG	restudy	competitor	0.28355022325581397
010	AG	restudy	other	0.2812322930232558
011	AG	retprac	target	0.36198176616915423
011	AG	retprac	competitor	0.3285751990049751
011	AG	retprac	other	0.3094430447761194
011	AG	restudy	target	0.4027503896713615
011	AG	restudy	competitor	0.28966279812206575
011	AG	restudy	other	0.30758680281690143
012	AG	retprac	target	0.38923170873786406
012	AG	retprac	competitor	0.32600131067961163
012	AG	retprac	other	0.28476702427184464
012	AG	restudy	target	0.4547125392156863
012	AG	restudy	competitor	0.26527565196078434
012	AG	restudy	other	0.28001176960784313
013	AG	retprac	target	0.37912233497536946
013	AG	retprac	competitor	0.3227312315270936
013	AG	retprac	other	0.29814643349753694
013	AG	restudy	target	0.42920774757281555
013	AG	restudy	competitor	0.3079719854368932
013	AG	restudy	other	0.26282029611650487
014	AG	retprac	target	0.3707992
014	AG	retprac	competitor	0.31712120476190475
014	AG	retprac	other	0.3120795476190476
014	AG	restudy	target	0.4057528254716981
014	AG	restudy	competitor	0.3068400518867925
014	AG	restudy	other	0.2874070896226415
015	AG	retprac	target	0.369052976744186
015	AG	retprac	competitor	0.29368883720930233
015	AG	retprac	other	0.3372581441860465
015	AG	restudy	target	0.4234339162790698
015	AG	restudy	competitor	0.2726992930232558
015	AG	restudy	other	0.30386674418604653
016	AG	retprac	target	0.37836913294797686
016	AG	retprac	competitor	0.3296850289017341
016	AG	retprac	other	0.2919458150289017
016	AG	restudy	target	0.4918981346153846
016	AG	restudy	competitor	0.2564491346153846
016	AG	restudy	other	0.2516527932692308
017	AG	retprac	target	0.410940535
017	AG	retprac	competitor	0.30718979
017	AG	retprac	other	0.281869755
017	AG	restudy	target	0.5329216560846561
017	AG	restudy	competitor	0.2592491058201058
017	AG	restudy	other	0.20782914285714285
018	AG	retprac	target	0.34563334299516907
018	AG	retprac	competitor	0.3251443671497585
018	AG	retprac	other	0.32922231400966184
018	AG	restudy	target	0.43381546634615387
018	AG	restudy	competitor	0.2810502451923077
018	AG	restudy	other	0.2851343028846154
019	AG	retprac	target	0.34863249019607845
019	AG	retprac	competitor	0.3544234754901961
019	AG	retprac	other	0.2969440343137255
019	AG	restudy	target	0.40923108837209304
019	AG	restudy	competitor	0.30240302790697676
019	AG	restudy	other	0.2883659395348837
