# Supplementary material for: Retrieval practice facilitates memory updating by enhancing and differentiating medial prefrontal cortex representations
Source: eLife. 2020 May 18;9:e57023. doi: 10.7554/eLife.57023 (PMC7272192; doi:10.7554/eLife.57023)
Supplement: Figure 5—source data 1. [file elife-57023-fig5-data1.csv]

sub_id	roi_id	condition	percent_change
001	Left LPFC	FC	1.28335
001	Left LPFC	LC	1.01417
001	Left LPFC	IC	1.1543700000000001
002	Left LPFC	FC	0.58523
002	Left LPFC	LC	0.43299
002	Left LPFC	IC	0.68481
003	Left LPFC	FC	0.39329
003	Left LPFC	LC	0.24681
003	Left LPFC	IC	0.395565
004	Left LPFC	FC	0.57234
004	Left LPFC	LC	0.42713
004	Left LPFC	IC	0.49546999999999997
005	Left LPFC	FC	0.40748
005	Left LPFC	LC	0.33422
005	Left LPFC	IC	0.44977999999999996
006	Left LPFC	FC	0.88663
006	Left LPFC	LC	0.68749
006	Left LPFC	IC	0.83897
007	Left LPFC	FC	0.6829
007	Left LPFC	LC	0.46673
007	Left LPFC	IC	0.616825
008	Left LPFC	FC	0.58573
008	Left LPFC	LC	0.35454
008	Left LPFC	IC	0.83632
009	Left LPFC	FC	0.53247
009	Left LPFC	LC	0.36899
009	Left LPFC	IC	0.472785
010	Left LPFC	FC	0.36746
010	Left LPFC	LC	0.33177
010	Left LPFC	IC	0.35279499999999997
011	Left LPFC	FC	0.79685
011	Left LPFC	LC	0.72395
011	Left LPFC	IC	0.548875
012	Left LPFC	FC	0.47584
012	Left LPFC	LC	0.3026
012	Left LPFC	IC	0.62758
013	Left LPFC	FC	0.77959
013	Left LPFC	LC	0.32294
013	Left LPFC	IC	0.64861
014	Left LPFC	FC	0.72819
014	Left LPFC	LC	0.37567
014	Left LPFC	IC	0.6166400000000001
015	Left LPFC	FC	0.71746
015	Left LPFC	LC	0.58318
015	Left LPFC	IC	0.774455
016	Left LPFC	FC	0.18589
016	Left LPFC	LC	0.02719
016	Left LPFC	IC	0.21747
017	Left LPFC	FC	0.81309
017	Left LPFC	LC	0.74364
017	Left LPFC	IC	0.80826
018	Left LPFC	FC	0.49688
018	Left LPFC	LC	0.44674
018	Left LPFC	IC	0.430795
019	Left LPFC	FC	0.81891
019	Left LPFC	LC	0.65864
019	Left LPFC	IC	0.816635
001	Dorsal ACC	FC	0.58793
001	Dorsal ACC	LC	0.24051
001	Dorsal ACC	IC	0.27963
002	Dorsal ACC	FC	0.30491
002	Dorsal ACC	LC	0.15442
002	Dorsal ACC	IC	0.35979
003	Dorsal ACC	FC	0.32153
003	Dorsal ACC	LC	0.1433
003	Dorsal ACC	IC	0.31371
004	Dorsal ACC	FC	0.33262
004	Dorsal ACC	LC	0.20141
004	Dorsal ACC	IC	0.31646
005	Dorsal ACC	FC	0.38042
005	Dorsal ACC	LC	0.23318
005	Dorsal ACC	IC	0.527055
006	Dorsal ACC	FC	0.50063
006	Dorsal ACC	LC	0.39775
006	Dorsal ACC	IC	0.41601
007	Dorsal ACC	FC	0.49719
007	Dorsal ACC	LC	0.3448
007	Dorsal ACC	IC	0.50332
008	Dorsal ACC	FC	0.29172
008	Dorsal ACC	LC	0.19658
008	Dorsal ACC	IC	0.42039000000000004
009	Dorsal ACC	FC	0.30595
009	Dorsal ACC	LC	0.22435
009	Dorsal ACC	IC	0.249245
010	Dorsal ACC	FC	0.51001
010	Dorsal ACC	LC	0.42438
010	Dorsal ACC	IC	0.43574999999999997
011	Dorsal ACC	FC	0.34943
011	Dorsal ACC	LC	0.35556
011	Dorsal ACC	IC	0.30937000000000003
012	Dorsal ACC	FC	0.28678
012	Dorsal ACC	LC	0.18507
012	Dorsal ACC	IC	0.48036
013	Dorsal ACC	FC	0.4371
013	Dorsal ACC	LC	0.15909
013	Dorsal ACC	IC	0.404835
014	Dorsal ACC	FC	0.57873
014	Dorsal ACC	LC	0.32265
014	Dorsal ACC	IC	0.48427
015	Dorsal ACC	FC	0.23795
015	Dorsal ACC	LC	0.15588
015	Dorsal ACC	IC	0.261025
016	Dorsal ACC	FC	0.21219
016	Dorsal ACC	LC	0.1356
016	Dorsal ACC	IC	0.37573500000000004
017	Dorsal ACC	FC	0.53906
017	Dorsal ACC	LC	0.50185
017	Dorsal ACC	IC	0.5044
018	Dorsal ACC	FC	0.39251
018	Dorsal ACC	LC	0.31801
018	Dorsal ACC	IC	0.40944499999999995
019	Dorsal ACC	FC	0.34347
019	Dorsal ACC	LC	0.28011
019	Dorsal ACC	IC	0.25608
001	Left Caudate	FC	0.45709
001	Left Caudate	LC	0.28571
001	Left Caudate	IC	0.08874
002	Left Caudate	FC	0.39186
002	Left Caudate	LC	0.31947
002	Left Caudate	IC	0.19197
003	Left Caudate	FC	0.51685
003	Left Caudate	LC	0.42483
003	Left Caudate	IC	0.48942
004	Left Caudate	FC	0.50826
004	Left Caudate	LC	0.30746
004	Left Caudate	IC	0.377485
005	Left Caudate	FC	0.26205
005	Left Caudate	LC	0.1767
005	Left Caudate	IC	0.35363500000000003
006	Left Caudate	FC	0.55152
006	Left Caudate	LC	0.59832
006	Left Caudate	IC	0.41769500000000004
007	Left Caudate	FC	0.45649
007	Left Caudate	LC	0.35191
007	Left Caudate	IC	0.224935
008	Left Caudate	FC	0.12353
008	Left Caudate	LC	0.03579
008	Left Caudate	IC	0.10918
009	Left Caudate	FC	0.25662
009	Left Caudate	LC	0.14564
009	Left Caudate	IC	0.083685
010	Left Caudate	FC	0.29455
010	Left Caudate	LC	0.24032
010	Left Caudate	IC	0.05681
011	Left Caudate	FC	0.35449
011	Left Caudate	LC	0.3828
011	Left Caudate	IC	0.148865
012	Left Caudate	FC	0.5033
012	Left Caudate	LC	0.37592
012	Left Caudate	IC	0.471225
013	Left Caudate	FC	0.35213
013	Left Caudate	LC	0.17864
013	Left Caudate	IC	0.26907000000000003
014	Left Caudate	FC	0.16108
014	Left Caudate	LC	0.01134
014	Left Caudate	IC	0.07919
015	Left Caudate	FC	0.27378
015	Left Caudate	LC	0.14112
015	Left Caudate	IC	0.08079
016	Left Caudate	FC	0.17615
016	Left Caudate	LC	0.04595
016	Left Caudate	IC	0.23273
017	Left Caudate	FC	0.34547
017	Left Caudate	LC	0.31122
017	Left Caudate	IC	0.23143
018	Left Caudate	FC	0.19404
018	Left Caudate	LC	0.29442
018	Left Caudate	IC	0.12360499999999999
019	Left Caudate	FC	0.27306
019	Left Caudate	LC	0.21818
019	Left Caudate	IC	0.055224999999999996
001	Right Caudate	FC	0.32586
001	Right Caudate	LC	0.16279
001	Right Caudate	IC	-0.033
002	Right Caudate	FC	0.44432
002	Right Caudate	LC	0.32421
002	Right Caudate	IC	0.23381000000000002
003	Right Caudate	FC	0.43617
003	Right Caudate	LC	0.31378
003	Right Caudate	IC	0.394425
004	Right Caudate	FC	0.46319
004	Right Caudate	LC	0.33215
004	Right Caudate	IC	0.37546999999999997
005	Right Caudate	FC	0.19735
005	Right Caudate	LC	0.1544
005	Right Caudate	IC	0.29562
006	Right Caudate	FC	0.32259
006	Right Caudate	LC	0.41661
006	Right Caudate	IC	0.176665
007	Right Caudate	FC	0.48193
007	Right Caudate	LC	0.39879
007	Right Caudate	IC	0.34519500000000003
008	Right Caudate	FC	0.12043
008	Right Caudate	LC	0.03194
008	Right Caudate	IC	0.03417
009	Right Caudate	FC	0.19369
009	Right Caudate	LC	0.1713
009	Right Caudate	IC	0.042434999999999994
010	Right Caudate	FC	0.37164
010	Right Caudate	LC	0.25107
010	Right Caudate	IC	0.18374000000000001
011	Right Caudate	FC	0.37933
011	Right Caudate	LC	0.38672
011	Right Caudate	IC	0.213405
012	Right Caudate	FC	0.52274
012	Right Caudate	LC	0.36824
012	Right Caudate	IC	0.44293
013	Right Caudate	FC	0.35474
013	Right Caudate	LC	0.16375
013	Right Caudate	IC	0.232025
014	Right Caudate	FC	0.19031
014	Right Caudate	LC	0.03607
014	Right Caudate	IC	0.018040000000000007
015	Right Caudate	FC	0.20042
015	Right Caudate	LC	0.10933
015	Right Caudate	IC	0.10066
016	Right Caudate	FC	0.12002
016	Right Caudate	LC	0.06785
016	Right Caudate	IC	0.20554499999999998
017	Right Caudate	FC	0.18475
017	Right Caudate	LC	0.22805
017	Right Caudate	IC	0.112845
018	Right Caudate	FC	0.1863
018	Right Caudate	LC	0.29525
018	Right Caudate	IC	0.09337999999999999
019	Right Caudate	FC	0.11669
019	Right Caudate	LC	0.12752
019	Right Caudate	IC	-0.097005
001	Left Insular	FC	0.56597
001	Left Insular	LC	0.17884
001	Left Insular	IC	0.280365
002	Left Insular	FC	0.22509
002	Left Insular	LC	0.06891
002	Left Insular	IC	0.244795
003	Left Insular	FC	0.24493
003	Left Insular	LC	0.09794
003	Left Insular	IC	0.35026
004	Left Insular	FC	0.36271
004	Left Insular	LC	0.2302
004	Left Insular	IC	0.38793500000000003
005	Left Insular	FC	0.32691
005	Left Insular	LC	0.26373
005	Left Insular	IC	0.441925
006	Left Insular	FC	0.31523
006	Left Insular	LC	0.24
006	Left Insular	IC	0.35152
007	Left Insular	FC	0.34437
007	Left Insular	LC	0.19223
007	Left Insular	IC	0.260585
008	Left Insular	FC	0.22966
008	Left Insular	LC	0.13212
008	Left Insular	IC	0.37417
009	Left Insular	FC	0.23113
009	Left Insular	LC	0.23428
009	Left Insular	IC	0.26273
010	Left Insular	FC	0.3394
010	Left Insular	LC	0.33656
010	Left Insular	IC	0.27349
011	Left Insular	FC	0.43468
011	Left Insular	LC	0.28735
011	Left Insular	IC	0.32125
012	Left Insular	FC	0.40638
012	Left Insular	LC	0.2647
012	Left Insular	IC	0.501095
013	Left Insular	FC	0.41884
013	Left Insular	LC	0.14778
013	Left Insular	IC	0.32672
014	Left Insular	FC	0.4266
014	Left Insular	LC	0.27342
014	Left Insular	IC	0.31372
015	Left Insular	FC	0.27362
015	Left Insular	LC	0.21364
015	Left Insular	IC	0.26815
016	Left Insular	FC	0.18062
016	Left Insular	LC	0.0168
016	Left Insular	IC	0.238095
017	Left Insular	FC	0.3652
017	Left Insular	LC	0.33473
017	Left Insular	IC	0.354655
018	Left Insular	FC	0.40725
018	Left Insular	LC	0.33548
018	Left Insular	IC	0.398255
019	Left Insular	FC	0.57727
019	Left Insular	LC	0.48205
019	Left Insular	IC	0.48590500000000003
001	Right Insular	FC	0.51415
001	Right Insular	LC	0.17813
001	Right Insular	IC	0.24029499999999998
002	Right Insular	FC	0.29505
002	Right Insular	LC	0.13441
002	Right Insular	IC	0.341785
003	Right Insular	FC	0.26513
003	Right Insular	LC	0.14044
003	Right Insular	IC	0.29558
004	Right Insular	FC	0.31002999999999997
004	Right Insular	LC	0.09381
004	Right Insular	IC	0.39248
005	Right Insular	FC	0.35031
005	Right Insular	LC	0.25777
005	Right Insular	IC	0.5112650000000001
006	Right Insular	FC	0.31408
006	Right Insular	LC	0.24164
006	Right Insular	IC	0.26066
007	Right Insular	FC	0.3112
007	Right Insular	LC	0.14232
007	Right Insular	IC	0.222255
008	Right Insular	FC	0.49774
008	Right Insular	LC	0.1959
008	Right Insular	IC	0.6534150000000001
009	Right Insular	FC	0.16037
009	Right Insular	LC	0.23995
009	Right Insular	IC	0.11787
010	Right Insular	FC	0.566
010	Right Insular	LC	0.43294
010	Right Insular	IC	0.413035
011	Right Insular	FC	0.48336
011	Right Insular	LC	0.48316
011	Right Insular	IC	0.42994
012	Right Insular	FC	0.39973
012	Right Insular	LC	0.27214
012	Right Insular	IC	0.47535
013	Right Insular	FC	0.29174
013	Right Insular	LC	0.0374
013	Right Insular	IC	0.193975
014	Right Insular	FC	0.3474
014	Right Insular	LC	0.20159
014	Right Insular	IC	0.252455
015	Right Insular	FC	0.15262
015	Right Insular	LC	0.10714
015	Right Insular	IC	0.15054
016	Right Insular	FC	0.14346
016	Right Insular	LC	0.09002
016	Right Insular	IC	0.30218
017	Right Insular	FC	0.34805
017	Right Insular	LC	0.32918
017	Right Insular	IC	0.399735
018	Right Insular	FC	0.67633
018	Right Insular	LC	0.47095
018	Right Insular	IC	0.6391899999999999
019	Right Insular	FC	0.34291
019	Right Insular	LC	0.21618
019	Right Insular	IC	0.20951
